# Supplementary material for: Evolution of Exon-Intron Structure and Alternative Splicing
Source: PLoS One. 2011 Mar 25;6(3):e18055. doi: 10.1371/journal.pone.0018055 (PMC3064661; doi:10.1371/journal.pone.0018055)
Supplement: Table S2 — Regression models. (XLS) [file pone.0018055.s009.xls]

## Sheet: Table S2
Table S2. Regression models.
Response (y)	Factor (x)	transformation	R^2	R^2 adj	Transformation (P-value at 95% CI)	P (model)	Figure
Number of exons	Mean exon length	b0 + b2 [x^(-2)]	0.937469	0.93563	y = 3796 + 5.556e9 * [x^(-2)]	<0.0001	2A
Number of protein coding genes	Mean exon length	b0 + b1 (1/x)	0.711701	0.703221	y = 2643 + 3.563e6 * (1 / x)	<0.0001	2B
Number of all genes	Mean exon length	b0 + b1 (1/x)	0.705883	0.697232	y = 2736 + 3.728e6 * (1 / x)	<0.0001	S1
Exon / Gene ratio	Mean exon length	b0 + b1 (1/x)	0.957348	0.956094	y = 7.679e-2 + 1395 * (1 / x)	<0.0001	2C
Mean CDS length	Mean exon length	b0 (p-value for model: 0.1321)	0.065447	0.03796	y = 1377 + 0.1251 * (x)	0.1321	S2
Number of protein coding genes	Number of exons	b0 + b1 [x^(0.5)]	0.897404	0.894386	y = 852.3 + 54.49 * Sqrt(x)	<0.0001	2D
Number of all genes	Number of exons	b0 + b1 [x^(0.5)]	0.890804	0.887593	y = 857.6 + 57.02 * Sqrt(x)	<0.0001	S3
Number of protein coding genes	Number of all genes	b0 + b1 (x)	0.995827	0.995705	y = 93.82 + 0.9501 * (x)	<0.0001	2E
Number of exons	Exon / Gene ratio	b0 + b1 (x)	0.864367	0.860378	y = -2.582e4 + 2.331e4 * (x)	<0.0001	2F
Number of protein coding genes	Exon / Gene ratio	b0 + b1 [x^(0.5)]	0.648452	0.638112	y = -4405 + 9038 * Sqrt(x)	<0.0001	S4
Alternative Splicing (AS)	Mean exon length	b0 + b2 [x^(-2)]	0.614662	0.576129	y = 1.009e-2 + 1.001e8 * [x^(-4)]	0.0025	S5
Alternative Splicing (AS)	Exon / Gene ratio	b0 + b1 (x)	0.498337	0.44817	y = -4.866e-2 + 1.857e-2 * (x)	0.0103	S6
Alternative Splicing (AS)	Number of CDSs	b0 + b2 (x^2)	0.725326	0.697859	y = -4.679e-2 + 5e-6 * (x)	0.0004	S7
Number of exons	Mean exon length	b0 + b2 [x^(-2)]	0.999242	0.998483	y = 1238 + 7.819e9 * [x^(-2)]	0.0175	-
Number of protein coding genes	Mean exon length	b0 + b1 (1/x)	0.996968	0.993936	y = 987.7 + 6.293e6 * (1 / x)	0.0351	-
Number of all genes	Mean exon length	b0 + b1 (1/x) - p-value: 0.0632	0.990175	0.98035	y = 431.4 + 6.860e6 * (1 / x)	0.0632	-
Number of exons	Median exon length	b0 + b2 [x^(-2)]	0.852324	0.84798	y = -3893 + 2.501e9 * [x^(-2)]	<0.0001	-
Number of protein coding genes	Median exon length	b0 + b2 [x^(-2)]	0.71533	0.706958	y = 4921 + 2.707e8 * [x^(-2)]	<0.0001	-
Number of all genes	Median exon length	b0 + b2 [x^(-2)]	0.709906	0.701374	y = 5116 + 2.833e8 * [x^(-2)]	<0.0001	-
Exon / Gene ratio	Median exon length	b0 + b2 [x^(-2)]	0.90342	0.90058	y = 1.038 + 1.027e5 * [x^(-2)]	<0.0001	-
Median CDS length	Median exon length	b0 (p-value for model: 0.2767)	0.034696	0.006305	y = 1114 + 7.275e-2 * (x)	0.2767	-
Note:
Orange - models nonsignificant at 95% confidence level.
Green - models developed based on only 3 plants.
